# Supplementary material for: Predictors of delayed culture conversion among Ugandan patients
Source: BMC Infect Dis. 2017 Apr 24;17:299. doi: 10.1186/s12879-017-2335-7 (PMC5402635; doi:10.1186/s12879-017-2335-7)
Supplement: Additional file 1: — Dataset. (CSV 14.4kb) [file 12879_2017_2335_MOESM1_ESM.csv]

id	age	alcohol	smoke	district	marital	occup	work	transmode	dtmrship	wt0	regimen0	R-perkg	Actual_Rdose	ht0	alt0	ast0	hb0	hct1	plt1	wbc1	cr0	hbv	hcv	micro0	colon0	mgit0	posdays_0	micro2	colon2	mgit2	colon4	mgit_4	micro4	micro6	colon6	mgit_6	sae/concMeds	INH_resistance	nb_missdose	miss_dos2m
1	25-49	1	1	Mbarara	Married	manual	4	taxi	Mother/father	42.5	1	15	637.5	161	32	28	10	32.3	374	8.5	0.9	0	0	3	3	2		0	1	1	0	1					1	0	1	1
2	25-49	0	0	Mbarara	single/widow/widower	Business	6	taxi	Bro/sis/cousin	60	2	20	1200	164	12	19	12.2	29.4	717	11.5	1.13	0	1	2	3			4	0	2	0	2	0	0	0	2	0	0	0	0
3	25-49	1	0	Mbarara	single/widow/widower	manual	4	bike	Mother/father	54.5	0	10	545	167	56	47	11.7	32.3	387	4.9	1.19	0	0	3	4	1	5	0	0	2	0	2	0	0	0	2	0	0	4	1
4	18-24	1	1	Mbarara	Married	peasant	1	taxi	Friend/in-law	47.3	1	15	709.5	173	17	24	13	41.4	279	6.6	1.25	0	1	2	3			0	1	1	0	2	0	0	0	2	0	0	2	1
5	25-49	1	1	Mbarara	Married	peasant	1	taxi	Friend/in-law	46.5	0	10	465	154	11	21	14.1	29.7	157	6.7	0.71	0	0	3	4			0	0	2	0	2	0	0	0	2	0	0	0	0
6	25-49	1	1	Mbarara	Married	peasant	1	bike	Wife/husband	42.3	0	10	423	144	4	12	12.3	29.4	161	5	0.71	0	0	3	4	1	15	1	0	2	0	2	0	0	0	2	0	0	0	0
7	>=50	1	0	Mbarara	Married	peasant	1	bike	Bro/sis/cousin	41.8	2	20	836	154	25	59	11.8	37.3	481	8.6	1.12	0	0	3	3			0	0	2	0	2	0		0		0	0	0	0
8	25-49	0	0	Bushenyi	Married	Business	6	taxi	Friend/in-law	48.6	2	20	972	153	39	33	12.9	36.8	315	7.6	1.02	0	0	2	3	1	11	0	1	1							0	1	4	1
9	25-49	1	0	Mbarara	Married	service	3	bike	Friend/in-law	63.2	1	15	948	173	41	47	13.5	35.4	297	8.6	2.5	0	0	2	3	1	15	4	1	1	0	2	0	0	0	2	0	0	1	1
10	25-49	0	0	Mbarara	single/widow/widower	manual	4	taxi	Mother/father	56.1	1	15	841.5	170	23	22	11	33.3	409	6.7	1.49	0	0	1	1	1	23	0	99	1	0	1	0	0	0	2	0	0	0	0
11	25-49	1	1	Mbarara	single/widow/widower	manual	4	taxi	Mother/father	42.6	2	20	852	158	22	57	9.6	30.8	322	8.6	1.3	0	0	3	2	1	23	0	0	1	0	2	0		0		0	0	0	0
12	25-49	1	1	Mbarara	Married	service	3	bike	Bro/sis/cousin	41.1	1	15	616.5	161	16	31	9.1	35.1	350	6	1.12	0	0	4	1	2		0	99	1	0	2	0	0	0	2	0	0	0	0
13	25-49	1	1	Mbarara	Married	Business	6	bike	Friend/in-law	46.7	2	20	934	166	24	49	15.6	30.4	449	7.9	1.57	0	1	3	3	1	11	0	0	1	0	2	0	0	0	2	0	0	0	0
14	25-49	1	0	Mbarara	Married	professional	2	taxi	Bro/sis/cousin	40.7	0	10	407	160	28	27	10.7	40.2	298	5	0.92	0	0	4	1			4	0	2	0	2	0	0	0	2	0	0	0	0
15	25-49	1	1	Mbarara	Separate/divorce	manual	4	car	Bro/sis/cousin	51.3	0	10	513	173	5	12	11	32.6	331	7.4	1.42	0	0	3	3	1	13	4	1	1	0	2	0	0	0	2	0	0	0	0
16	25-49	1	0	Mbarara	Married	Business	6	car	Friend/in-law	46.2	1	15	693	154	20	23	15.5	37.4	358	21	0.7	0	0	3	2	1	47	0	0	2				0			0	1	0	0
17	25-49	1	1	Mbarara	Married	Business	6	taxi	Friend/in-law	66.3	2	20	1326	173	25	19	13.9	41.1	314	8.2	0.65	0	0	2	4			0	0	2	0	2	0	0	0	2	0	0	0	0
18	25-49	1	1	Mbarara	Separate/divorce	professional	2	bike	Mother/father	45.3	0	10	453	164	16	33	12.6	38.8	619	8	1.36	0	0	3	4	1	27	0	0	2	0	2	0	0	0	2	0	0	0	0
19	18-24	0	0	Mbarara	single/widow/widower	service	3	bike	Bro/sis/cousin	58.8	1	15	882	168	50	43	13.1	35.5	410	7.2	0.42	0	0	3	3	1	9	1	1	1	0	2	0	0	0	3	0	0	2	1
20	25-49	1	1	Isingiro	Married	service	3	taxi	Son/daughter	52.4	1	15	786	169	8	17	14.1	27.3	462	9.3	0.43	0	0	3	3	1	23	0	0	1	0	1	0	0	0	2	0	0	1	1
21	25-49	1	0	Mbarara	single/widow/widower	service	3	bike		54.8	2	20	1096	159	29	24	13.1	29.6	324	3.7	0.35	0	0	4	4	1	11	4		1		1	4				1	0	0	0
22	25-49	1	1	Mbarara	Married	manual	4	bike	Son/daughter	38	2	20	760	159	8	18	11.1	36.5	198	7.1	0.29	0	0	3	3	1	11	0	0	2	0	1	0	0	0	2	0	0	0	0
23	25-49	0	0	Mbarara	Married	service	3	bike	Friend/in-law	55	1	15	825	164	9	13	12.6	35.1	323	6.5	1.14	0	1	3	2	1	19	0	3	1	0	1	0	0	0	2	0	0	0	0
24	25-49	1	0	Mbarara	Married	manual	4	bike	Friend/in-law	53.5	0	10	535	169	8	17	12.5	38.6	337	8.2	1.24	1	1	2	2	1	13	0	0	2	0	2	0	0	0		0	0	0	0
25	25-49	1	1	Mbarara	Married	manual	4	bike	Friend/in-law	45	2	20	900	162	14	28	15.9	41.6	339	6.4	1.14	0	0	2	3	1	11	0	1	1	0	2	0	0	0	2	0	0	0	0
26	25-49	1	0	Isingiro	Married	manual	4		Friend/in-law	54.3	0	10	543	168	16	20	11.8	34.2	161	4.2	0.87	0	1	3	4	1	11	0	1	1	0	2	0	0	0	2	0	0	0	0
27	25-49	0	0	Mbarara	Married	manual	4	bike	Son/daughter	45	0	10	450	154	17	26	13	34.1	269	4.1	0.65	0	0	3	4	1	3	4	0	2	0	2	0	0	0	2	0	0	0	0
28	25-49	0	0	Mbarara	Married	manual	4	bike	Bro/sis/cousin	64.1	1	15	961.5	168	26	47	14.9	33.1	448	7	1.56	0	0	3	4	1	7	4	0	2	0	2	0	0	0	2	0	0	0	0
29	25-49	0	0	Mbarara	Married	manual	4	bike	Friend/in-law	54.8	2	20	1096	168	32	26	13.1	27.9	300	12.6	1.24	0	0	3	4	1	9	0	1	1	0	2	0	0	0	2	0	0	0	0
30	18-24	0	0	Mbarara	single/widow/widower	service	3	bike	Friend/in-law	59.1	0	10	591	158	20	24	12.1	26.5	356	6.8	1.23	0	0	2	4			4	1	1	0	2	0	0	0	2	0	0	2	1
31	18-24	0	0	Mbarara	single/widow/widower	professional	2	taxi	Bro/sis/cousin	63.7	1	15	955.5	177	12	17	13.9	45.3	182	7.6	1.07	1	1	3	3			1	2	1	0	2	0	0	0	2	0	0	0	0
32	25-49	1	0	Mbarara	Married	service	3	bike	Mother/father	47.4	0	10	474	158	63	54	9.9	32.4	386	12.2	0.9	0	0	3	4			4	1	1	0	2	4	1	0	2	0	0	0	0
33	18-24	0	0	Mbarara	single/widow/widower	student	5	taxi	Friend/in-law	43.6	1	15	654	154	30	33	12.1	33.6	189	10.7	1	0	0	3	3			0	1	1	0		0	0	0	2	0	0	0	0
34	25-49	1	0	Mbarara	single/widow/widower	manual	4	taxi	Bro/sis/cousin	55.5	2	20	1110	164	49	49	13.7	45.3	334	8.4	1.17	1	0	4	2			0	0	2	0	2	0	0	0	2	0	0	0	0
35	25-49	1	1	Mbarara	Separate/divorce	manual	4	taxi	Bro/sis/cousin	51.1	2	20	1022	166	45	35	11.8	40.1	367	5.4	1.53	0	0	3	4			2	0	1	0	2	0	0	0	2	0	0	0	0
36	>=50	1	1	Mbarara	Married	manual	4	taxi	Friend/in-law	52.5	0	10	525	174	15	10	7.8	37.2	365	7.3	1.24	0	0	3	3			0	0	1	0	2	0	0	0	2	0	0	0	0
37	>=50	1	1	Isingiro	Married	peasant	1	taxi	Bro/sis/cousin	47.2	2	20	944	169	26	38	9.4	38.4	342	9.6	1.14	0	0	3	3			0	0	2	0	2	0	0	0	2	0	0	0	0
38	25-49	1	1	Mbarara	Married	service	3	taxi	Wife/husband	49.5	0	10	495	165	39	29	13.2	40.8	191	6.1	1.24	0	0	3	4			0	1	1	0	2	0	0	0	2	0	0	0	0
39	>=50	1	1	Mbarara	single/widow/widower	peasant	1	taxi	Son/daughter	50.2	0	10	502	170	14	14	13	38.8	268	6.4	0.63	1	0	2	2			0	0	2	0	2	0	0	0	2	0	0	0	0
40	25-49	1	1	Bushenyi	single/widow/widower	manual	4	taxi	Bro/sis/cousin	58.7	1	15	880.5	179	14	22	12.5	33.5	426	8.3	1.22	0	0	3	4			1	1	1	0	2	1	0	0	2	0	0	0	0
41	25-49	0		Mbarara	single/widow/widower	professional	2	bike	Friend/in-law	54	0	10	540	170	20	30	11.7	37	675	5.5	0.93	0	0	3	3			0	1	1	0	2	4	0	0	2	0	0	0	0
42	>=50	1	0	Mbarara	Married	manual	4	bike	Son/daughter	40	1	15	600	163	35	38	10.1	38.1	560	11.2	0.7	0	0	2	3			1	1	1	0	2	0	0	0	2	0	0	0	0
43	>=50	1	1	Mbarara	Married	professional	2	bike	Friend/in-law	62.3	1	15	934.5	172	75	86	12.1	46.8	267	7.5	1.21	0	0	2	3			0	0	2	0	2	0	0	0	2	0	0	0	0
44	25-49	1	1	Mbarara	Separate/divorce	manual	4	bike	Bro/sis/cousin	56.3	2	20	1126	174	8	13	13.9				0.74	0	0	3	3			1	1	1	0	2	0	0	0	2	0	0	3	1
45	25-49	1	0	Mbarara	Separate/divorce	professional	2	taxi	Mother/father	56.7	2	20	1134	169	12	9	12.1	46.9	234	2	0.77	0	0	3	4			0	2	2	0	2	0	0	0	2	0	0	0	0
46	18-24	0	0	Bushenyi	single/widow/widower	professional	2	taxi	Bro/sis/cousin	56.1	1	15	841.5	161	12	18	11.9	39.4	386	6	1.12	1	1	3	3			0	0	2	0	2	0	0	0	2	0	0	0	0
47	>=50	1	1	Mbarara	Married	peasant	1	bike	Son/daughter	43.1	2	20	862	164	106	87	10.5	40.5	451	7.3	1.3	0	0	2	4			0	0	2							1	0	0	0
48	18-24	0	0	Mbarara	single/widow/widower	student	5		Mother/father	55.6	0	10	556	160	18	22	12.1	37.1	512	8.5	1.48	0	0	2	4			0	0	2	0	2	0	0	0	2	0	0	0	0
49	25-49	1	1	Mbarara	Separate/divorce	manual	4	taxi	Bro/sis/cousin	47.6	0	10	476	173	7	19	12.9	35.5	446	10.1	1.16	0	0	2	4			0	2	2	0	2	0	0	0	2	0	0	0	0
50	25-49	1	1	Mbarara	Married	manual	4	bike	Friend/in-law	53.5	1	15	802.5	167	96	162	13.6	24.1	217	8.5	0.62	0	0	3	3			4	1	1	0	2	0	0	0	2	0	0	4	1
51	18-24	0	0	Mbarara	single/widow/widower	student	5	bike	Son/daughter	47	2	20	940	165	18	16	14.2	28.4	169	6.9	0.58	0	0	3	3			0	2	2	0	2	0	0	0	2	0	0	0	0
52	>=50	1	1	Mbarara	Married	manual	4	taxi	Mother/father	45.5	0	10	455	168	8	26	9.6	40.2	355	7.7	0.78	0	0	2	4			0	1	2	0	2	0	0	0		0	0	0	0
53	25-49	0	0	Mbarara	single/widow/widower	service	3		Friend/in-law	50.8	1	15	762	163	13	18	12.8	38.9	308	6.8	0.86	0	0	3	3			1	1	1	0	2	4	0	0	2	0	0	0	0
54	18-24	1	0	Mbarara	single/widow/widower	student	5	bike	Mother/father	67	2	20	1340	179	52	33	13	37.8	389	13.4	1.14	0	0	3	3	1	6	0	0	1							1	0	0	0
55	25-49	1	0	Isingiro	Separate/divorce	peasant	1		Mother/father	51.5	2	20	1030	154	15	19	11.6	36.4	324	11.2	1.06	0	0	3	3	1	7	0	2	1	0	2	0	0	0	2	0	0	0	0
56	25-49	1	0	Isingiro	single/widow/widower	peasant	1	taxi	Mother/father	56	0	10	560	170	36	22	9.8	32.8	371	13.8	1.41	0	0	3	3	1	5	1	2	1	0	2	4	1	0	2	0	0	0	0
57	25-49	1	0	Mbarara	single/widow/widower	manual	4	taxi	Friend/in-law	47.5	0	10	475	166	13	21	9.5	38.4	482	13.1	0.92	0	0	3	3	1	11	0	0	2	99	2	0	0	0		0	0	0	0
58	18-24	1	0	Mbarara	Separate/divorce	manual	4	bike	Friend/in-law	52.5	1	15	787.5	164	20	20	13.1	42.6	429	8.8	0.56	0	0	3	0	1	37	0	0	2	0		0	0	0	2	0	0	0	0
59	25-49	1	1	Isingiro	Married	peasant	1	car	Wife/husband	62.7	0	10	627	165	43	31	11.3	37.4	484	7	0.62	0	0	3	4	1	11	1	1	1	99	1	1		0		0	0	0	0
60	25-49	1	1	Isingiro	Married	manual	4	car	Wife/husband	39.7	1	15	595.5	160	14	22	10.4	30.3	617	9.3	0.88	0	0	3	3	1	6	1	0	2	1	2	0	0	0	2	0	0	0	0
61	25-49	1	0	Isingiro	Married	manual	4	car	Bro/sis/cousin	54.4	1	15	816	170	33	30	8	39.8	327	4.6	1.17	0	0	2	3	1	19	4	0	1	0	2	0	0	0	2	0	0	0	0
62	>=50	1	1	Isingiro	Married	Business	6	taxi	Bro/sis/cousin	54.8	2	20	1096	162	25	38	12.3	41.7	428	6.6	0.57	0	0	3	2	1	15	4	0	1	0	2	0	0	0	2	0	0	0	0
63	>=50	0	0	Mbarara	single/widow/widower	manual	4	bike	Son/daughter	67.8	2	20	1356	153	11	20	9.9	45.5	249	4.4	0.9	0	0	2	3	1	15	4	0	2	0	2	0	0	0	2	0	0	0	0
64	18-24	0	0	Mbarara	single/widow/widower	service	3	bike	Bro/sis/cousin	61.3	1	15	919.5	172	57	59	13	30.7	243	6.7	0.68	0	0	2	4	1	15	4	0	2	0	2	0	0	99	2	0	0	0	0
65	18-24	0	0	Mbarara	Married	professional	2	car	Mother/father	41.3	2	20	826	155	38	23	9.8	41.8	310	6.2	0.65	0	1	2	3	1	35	4	0	2	0	2	0	0	0	2	0	0	0	0
66	18-24	0	0	Mbarara	single/widow/widower	student	5	bike	Bro/sis/cousin	51	1	15	765	159	32	23	10.7	42.1	313	7.5	0.62	0	0	1	3	1	27	0	0	2							0	1	0	0
67	>=50	1	1	Mbarara	Married	manual	4	car	Son/daughter	40	0	10	400	161	16	23	11	32.5	259	8.7	0.68	0	0	3	4	1	45	0	0	2	0	2	0	0	0	2	0	0	0	0
68	25-49	1	1	Bushenyi	Married	manual	4	car	Friend/in-law	44.7	0	10	447	156	10	17	12	30.9	394	8.7	0.75	0	0	3	3	1	7	0	1	1	0	2	0	0	0	2	0	0	0	0
69	25-49	1	0	Isingiro	Married	service	3	bike	Bro/sis/cousin	55.5	1	15	832.5	177	12	19	11.9	42	489	11.8	0.61	0	0	3	4	1	15	4	1	1	0	2	0	0	0	2	0	0	0	0
70	25-49	1	0	Isingiro	Married	service	3	taxi	Friend/in-law	53.2	2	20	1064		26	29	11.6	36.7	292	6.1	0.81	0	0	3	3	1	15	4	3	1	0	1	0	0	0	2	0	0	0	0
71	25-49	1	1	Mbarara	Married	manual	4	taxi	Friend/in-law	53.3	2	20	1066	163	17	22	14.2	34.5	611	14.6	0.92	0	0	3	2	1	4	2	3	1	0	2	4	1	0	2	0	0	0	0
72	>=50	1	1	Mbarara	Married	peasant	1			57.5	0	10	575	168	19	40	10.7	26.4	386	5.7	0.81	0	0	3	3	1	4	2	0	2	0		1	0	0	2	0	0	0	0
73	18-24	0	0	Isingiro	Married	peasant	1	car	Friend/in-law	41.8	2	20	836	151	16	21	10.3	39.5	198	8.6	0.74	0	0	3	3	2		4	0	2	0	2	0	0	0	2	0	0	0	0
74	18-24	0	0	Mbarara	single/widow/widower	student	5	bike	Friend/in-law	81	2	20	1620	179	22	31	12.9	31.2	187	6.3	0.7	0	0	3	3	2		0	99	2	0	2	0	0	0	2	0	0	0	0
75	18-24	1	0	Bushenyi	single/widow/widower	manual	4	car	Bro/sis/cousin	55.5	2	20	1110	162	24	28	11.8	41.3	240	6.2	0.88	0	0	3	3	2		0	0	2	0	2	0	0	0	2	0	0	0	0
76	25-49	0	0	Mbarara	single/widow/widower	manual	4			49	0	10	490	149	84	145	8.1	36.2	145	4.5	0.53	0	0	3	2	1	19	0	3	1	0	2	4	0	0	2	0	0	0	0
77	25-49	1	0	Mbarara	Married	manual	4	taxi	Wife/husband	39	1	15	585	155	13	25	9	38.4	468	8.7	0.64	0	0	3	3			0	1	1	0	2	0	0	0	2	0	0	0	0
78	25-49	1	0	Mbarara	Married	manual	4	taxi	Mother/father	39	0	10	390	155	18	16	8.7	37.7	325	11	0.97			3	3	1	23	0	0	2	0	2	0	0	0	2	0	0	0	0
79	25-49	1	0	Isingiro	Married	service	3	taxi	Wife/husband	54.5	0	10	545	170	49	17	12.5	36.5	344	4.9	0.89	0	0	3	3	1	21	0	2	1	0	2	0	0	0	2	0	0	0	0
80	25-49	1	0	Mbarara	Married	professional	2	taxi	Friend/in-law	62.5	1	15	937.5	168	37	19	13.2	44.4	205	4.9	0.9	0	0	2	2	2		4	0	2	0	2	0	0	0	2	0	0	0	0
81	18-24	1	0	Isingiro	Married	service	3	taxi	Mother/father	56.2	0	10	562	154	12	16	11	34.1	365	8.4	0.56	0	0	3	3	1	13	4	1	1	0	2	0	0	0	2	0	0	0	0
82	25-49	1	1	Isingiro	Married	manual	4	car	Friend/in-law	53.7	2	20	1074	170	19	21	12.2	40.9	326	6.7	0.6	0	0	3	3	1	11	0	0	2	0	2	0	0	0	2	0	0	0	0
83	25-49	1	1	Isingiro	Married	service	3	taxi	Friend/in-law	39	0	10	390	164	29	64	7	37.7	205	9.6	0.47	0	0	3	2	1	17	0	0	2	0	2	0	0	0	2	0	0	0	0
84	>=50	1	0	Isingiro	Married	peasant	1	taxi	Son/daughter	46.2	1	15	693	159	40	55	8	28.9	337	6.1	0.64	0	0	1	2	1	25	0	0	2	0	2	0	0	0	2	0	0	0	0
85	25-49	0	0	Bushenyi	single/widow/widower	peasant	1	taxi	Bro/sis/cousin	45	0	10	450	150	5	16	9.4	39.4	336	7.1	0.57	0	0	2	3	2		0	0	2	0	2	0	0	0	2	0	0	0	0
86	25-49	1	1	Mbarara	Married	manual	4	car	Wife/husband	45.9	1	15	688.5	159	29	23	10.2	42.8	265	9.6	0.83	0	0	3	3	1	2	0	0	2	0	2	0	0	0	3	0	0	6	1
87	18-24	1		Mbarara	single/widow/widower	service	3		Bro/sis/cousin	52.2	2	20	1044	153	19	28	10.1	38.2	495	6.7	0.55	0	0	2	3	1	13	0	0	2	0	2	0	0		3	0	0	2	1
88	25-49			Bushenyi				taxi	Bro/sis/cousin	56.8	0	10	568	162	22	18	11	23.1	266	11.2	0.9	0	0	3	3	1	6	1	1	1	0	2	0	0	0	2	0	0	0	0
89	>=50			Mbarara				taxi	Mother/father	42.1	2	20	842	154	8	23	9	25.8	232	6.2	0.55	0	0	2	3	2		3	2	2	0	2	1	0	0	2	0	0	0	0
90	>=50			Isingiro				taxi	Son/daughter	44.6	1	15	669	168	9	25	13.7	32.7	239	8.2	0.56	0	0	3	3	1	7	0	0	1	0	2		0	0	2	0	0	1	1
91	25-49			Mbarara				bike	Friend/in-law	50.4	0	10	504	161	8	12	9.4	42.9	397	4.71	0.94	0	0	2	0	1	47	0	0	1	0	2	0	0	0	2	0	0	0	0
92	>=50	1	0	Mbarara	Married	peasant	1	car	Wife/husband	54.4	2	20	1088	168	63	55	12.2	28.1	452	4.7	0.81	0	0	1	3			1	0	1	0	2	0	0	0	2	0	0	0	0
93	25-49			Isingiro				car	Friend/in-law	50.5	2	20	1010	170	24	17	12.3	36.3	395	8.2	0.74	1	0	2	3	2		3	1	1	0	2	0	0	0	2	0	0	0	0
94	25-49			Mbarara				bike	Friend/in-law	47	1	15	705	157	35	39	11	36.5	288	9.5	0.59	0	1	1	2	2		3	99	2	0	2	4				0	0	0	0
95	25-49			Bushenyi					Wife/husband	49	2	20	980	165	15	19	10.2	32.6	349	6.7	0.58	0	0	1	1	1	43	0	0	2				0			0	0	0	0
96	25-49	1	0	Bushenyi	Married	peasant	1		Wife/husband	51.4	1	15	771	168	11	17	10.7	29.9	405	8.6	1.01	0	0	1	3	1	21	0	99	2	0	2	0	0	0	2	0	0	0	0
97	25-49			Mbarara				car	Bro/sis/cousin	42.4	1	15	636	156	26	30	10.7	32.5	402	10.6	0.45		0	1	3	1	9	0	0	1	0	2	0	0	0	2	0	0	0	0
98	25-49	0	0	Isingiro	Married	manual	4	taxi	Wife/husband	40	0	10	400	156	26	29	11.8	35.4	438	7.5	0.56		0	1	3	1	11	0	99	2	0	1	0	0	0	2	0	0	0	0
99	18-24			Isingiro	single/widow/widower	manual	4	car	Mother/father	56.5	0	10	565	176	10	24	11.4	33.5	335	5.3	0.73		0	3	3	1	21	0	0	2	0	1	0	0	0	2	0	0	0	0
100	18-24	0	0	Mbarara	single/widow/widower	service	3	taxi	Friend/in-law	53.7	2	20	1074	171	17	16	12.1	36.8	596	9.3	0.56	0	0	3	2	1	17	2	1	1	0	1	1	0	0	2	0	0	0	0
